# Supplementary material for: αβ-T Cells Engineered to Express γδ-T Cell Receptors Can Kill Neuroblastoma Organoids Independent of MHC-I Expression
Source: J Pers Med. 2021 Sep 17;11(9):923. doi: 10.3390/jpm11090923 (PMC8471928; doi:10.3390/jpm11090923)
Supplement: Supplementary file 1 [file jpm-11-00923-s001.zip]

Archive with 9 entries (8 files):
- 210903_Strijker et al_Supplementary 1.tif
- 210903_Strijker et al_Supplementary 2.tif
- 210903_Strijker et al_Supplementary 3.tif
- 210903_Strijker et al_Supplementary 4.tif
- jpm-1186338-supplementary/
- jpm-1186338-supplementary/Supplementary Figure S1.tif
- jpm-1186338-supplementary/Supplementary Figure S2.tif
- jpm-1186338-supplementary/Supplementary Figure S3.tif
- jpm-1186338-supplementary/Supplementary Figure S4.tif
